# Supplementary material for: COmmunity and Single Microbe Optimisation System (COSMOS)
Source: NPJ Syst Biol Appl. 2025 May 21;11:51. doi: 10.1038/s41540-025-00534-w (PMC12095823; doi:10.1038/s41540-025-00534-w)
Supplement: Supplementary file 2 — Supplementary Data 1 [file 41540_2025_534_MOESM2_ESM.xls]

## Sheet: Communities
pairedModelID	ModelID1	ModelID2	pairedGrowth_Model1	pairedGrowth_Model2	singleGrowth_Model1	singleGrowth_Model2	Interaction_Model1	Interaction_Model2	Interaction
Ecoli_Pputida	Ecoli	Pputida	0.697866	0.275486	0.876132	0.699114	Parasitism_Taker	Parasitism_Giver	Parasitism
Ecoli_Llactis	Ecoli	Llactis	0.746137	0.167542	0.876132	0.322588	Commensalism_Taker	Commensalism_Unaffected	Commensalism
Ecoli_Scystis	Ecoli	Scystis	0.293844	0.587294	0.876132	0.8574	Parasitism_Giver	Parasitism_Taker	Parasitism
Ecoli_Kpneumoniae	Ecoli	Kpneumoniae	0.616701	0.403123	0.876132	0.89139	Commensalism_Taker	Commensalism_Unaffected	Commensalism
Scerevisiae_Pputida	Scerevisiae	Pputida	0.218885	0.53021	0.700222	0.699114	Parasitism_Giver	Parasitism_Taker	Parasitism
Scerevisiae_Llactis	Scerevisiae	Llactis	0.601691	0.118807	0.700222	0.322588	Parasitism_Taker	Parasitism_Giver	Parasitism
Scerevisiae_Bsubtilis	Scerevisiae	Bsubtilis	0.507836	0.226436	0.700222	0.686414	Parasitism_Taker	Parasitism_Giver	Parasitism
Scerevisiae_Scystis	Scerevisiae	Scystis	0.110606	0.73429	0.700222	0.8574	Parasitism_Giver	Parasitism_Taker	Parasitism
Scerevisiae_Soneidensis	Scerevisiae	Soneidensis	0.55547	0.606649	0.700222	0.387892	Mutualism	Mutualism	Mutualism
Scerevisiae_Kpneumoniae	Scerevisiae	Kpneumoniae	0.119458	0.829411	0.700222	0.89139	Parasitism_Giver	Parasitism_Taker	Parasitism
Pputida_Llactis	Pputida	Llactis	0.565617	0.185992	0.699114	0.322588	Mutualism	Mutualism	Mutualism
Pputida_Bsubtilis	Pputida	Bsubtilis	0.566675	0.248455	0.699114	0.686414	Parasitism_Taker	Parasitism_Giver	Parasitism
Pputida_Scystis	Pputida	Scystis	0.168709	0.62366	0.699114	0.8574	Parasitism_Giver	Parasitism_Taker	Parasitism
Pputida_Kpneumoniae	Pputida	Kpneumoniae	0.476551	0.352403	0.699114	0.89139	Parasitism_Taker	Parasitism_Giver	Parasitism
Llactis_Bsubtilis	Llactis	Bsubtilis	0.204803	0.527142	0.322588	0.686414	Mutualism	Mutualism	Mutualism
Llactis_Scystis	Llactis	Scystis	0.117433	0.697565	0.322588	0.8574	Parasitism_Giver	Parasitism_Taker	Parasitism
Llactis_Soneidensis	Llactis	Soneidensis	0.125315	0.352598	0.322588	0.387892	Parasitism_Giver	Parasitism_Taker	Parasitism
Llactis_Kpneumoniae	Llactis	Kpneumoniae	0.119808	0.797241	0.322588	0.89139	Parasitism_Giver	Parasitism_Taker	Parasitism
Bsubtilis_Scystis	Bsubtilis	Scystis	0.129929	0.675024	0.686414	0.8574	Parasitism_Giver	Parasitism_Taker	Parasitism
Bsubtilis_Soneidensis	Bsubtilis	Soneidensis	0.557498	0.148064	0.686414	0.387892	Parasitism_Taker	Parasitism_Giver	Parasitism
Bsubtilis_Kpneumoniae	Bsubtilis	Kpneumoniae	0.144609	0.791968	0.686414	0.89139	Parasitism_Giver	Parasitism_Taker	Parasitism
Scystis_Paeruginosa	Scystis	Paeruginosa	0.21702	0.770899	0.8574	1.31043	Parasitism_Giver	Parasitism_Taker	Parasitism
Scystis_Soneidensis	Scystis	Soneidensis	0.440877	0.173818	0.8574	0.387892	Amensalism_Unaffected	Amensalism_Giver	Amensalism
Scystis_Kpneumoniae	Scystis	Kpneumoniae	0.656816	0.218703	0.8574	0.89139	Parasitism_Taker	Parasitism_Giver	Parasitism
Paeruginosa_Soneidensis	Paeruginosa	Soneidensis	1.06602	0.130371	1.31043	0.387892	Parasitism_Taker	Parasitism_Giver	Parasitism
Paeruginosa_Kpneumoniae	Paeruginosa	Kpneumoniae	0.991312	0.170728	1.31043	0.89139	Parasitism_Taker	Parasitism_Giver	Parasitism
Soneidensis_Kpneumoniae	Soneidensis	Kpneumoniae	0.18818	0.780979	0.387892	0.89139	Commensalism_Unaffected	Commensalism_Taker	Commensalism

## Sheet: InteractionGeneric
Interaction_Type	Increase	Decrease	Nochange	Not produced
Amensalism	3	0	0	22
Commensalism	21	20	5	29
Competition	0	0	0	0
Mutualism	8	20	8	39
Neutralism	0	0	0	0
Parasitism	104	117	45	234

## Sheet: InteractionSpecific
Interaction_Type	Increase	Decrease	Nochange	Not produced
Amensalism_Giver	5	3	0	17
Amensalism_Unaffected	0	1	0	24
Commensalism_Unaffected	13	14	4	44
Commensalism_Taker	9	25	10	31
Competition	0	0	0	0
Mutualism	19	24	12	95
Neutralism	0	0	0	0
Parasitism_Giver	36	166	5	293
Parasitism_Taker	106	24	41	329

## Sheet: TopOrganisms
Microbial system	Number of products for which it has maximum productivity
Ecoli	15
Kpneumoniae	14
Scerevisiae	13
Scerevisiae_Kpneumoniae	13
Scerevisiae_Llactis	13
Soneidensis_Kpneumoniae	13
Bsubtilis	11
Bsubtilis_Kpneumoniae	11
Ecoli_Kpneumoniae	11
Paeruginosa_Soneidensis	11
Ecoli_Pputida	9
Llactis_Soneidensis	9
Bsubtilis_Soneidensis	8
Llactis_Kpneumoniae	7
Pputida_Llactis	7
Scerevisiae_Bsubtilis	7
Scystis_Paeruginosa	7
Pputida	6
Llactis	5
Llactis_Scystis	5
Scerevisiae_Pputida	5
Pputida_Bsubtilis	4
Pputida_Kpneumoniae	4
Pputida_Scystis	4
Paeruginosa_Kpneumoniae	3
Scerevisiae_Soneidensis	3
Scystis_Soneidensis	3
Scerevisiae_Scystis	2
Soneidensis	2
Bsubtilis_Scystis	1
Ecoli_Llactis	1
Ecoli_Scystis	1
Llactis_Bsubtilis	1

## Sheet: Succinate
Community Name	Productivity	Abundance A	Abundance B
Paeruginosa_Kpneumoniae	2.2004	0.853079	0.146921
Ecoli_Kpneumoniae	1.89133	0.604713	0.395287
Paeruginosa_Soneidensis	1.77576	0.891029	0.108971
Ecoli	1.77214	1	0
Soneidensis_Kpneumoniae	1.62191	0.194168	0.805832
Bsubtilis_Kpneumoniae	1.43402	0.154402	0.845598
Scerevisiae_Kpneumoniae	1.41446	0.125895	0.874105
Scystis_Paeruginosa	1.3396	0.219674	0.780326
Kpneumoniae	1.29785	1	0
Scerevisiae_Bsubtilis	0.929644	0.691618	0.308382
Scerevisiae_Llactis	0.855833	0.835104	0.164896
Scerevisiae	0.641187	1	0
Bsubtilis_Soneidensis	0.549193	0.790148	0.209852
Bsubtilis	0.401163	1	0
Pputida_Scystis	0.202906	0.212917	0.787083
Llactis_Scystis	0.178956	0.144089	0.855911
Pputida_Llactis	0.0232719	0.752542	0.247458
Llactis	0.00749378	1	0

## Sheet: Pyruvate
Community Name	Productivity	Abundance A	Abundance B
Soneidensis_Kpneumoniae	2.12483	0.194168	0.805832
Ecoli_Kpneumoniae	1.75018	0.604713	0.395287
Ecoli_Pputida	1.59557	0.716972	0.283028
Ecoli	1.4835	1	0
Pputida_Kpneumoniae	1.43934	0.574882	0.425118
Pputida_Bsubtilis	1.31096	0.695196	0.304804
Bsubtilis_Kpneumoniae	1.20715	0.154402	0.845598
Paeruginosa_Soneidensis	1.20662	0.891029	0.108971
Scerevisiae_Pputida	1.20309	0.292199	0.707801
Paeruginosa_Kpneumoniae	1.14125	0.853079	0.146921
Scerevisiae_Kpneumoniae	1.10735	0.125895	0.874105
Pputida	1.07685	1	0
Bsubtilis_Soneidensis	1.07058	0.790148	0.209852
Llactis_Kpneumoniae	0.988377	0.130645	0.869355
Kpneumoniae	0.868504	1	0
Bsubtilis	0.858619	1	0
Scystis_Paeruginosa	0.711203	0.219674	0.780326
Scerevisiae_Llactis	0.51405	0.835104	0.164896
Scerevisiae	0.328064	1	0
Llactis_Scystis	0.256097	0.144089	0.855911
Llactis_Soneidensis	0.184107	0.262212	0.737788

## Sheet: Formate
Community Name	Productivity	Abundance A	Abundance B
Soneidensis_Kpneumoniae	2.40314	0.194168	0.805832
Ecoli_Kpneumoniae	1.95734	0.604713	0.395287
Bsubtilis_Kpneumoniae	1.69561	0.154402	0.845598
Scerevisiae_Kpneumoniae	1.6425	0.125895	0.874105
Ecoli_Pputida	1.63256	0.716972	0.283028
Kpneumoniae	1.60596	1	0
Ecoli	1.28557	1	0
Llactis_Soneidensis	0.634957	0.262212	0.737788
Bsubtilis_Soneidensis	0.617549	0.790148	0.209852
Bsubtilis	0.377331	1	0
Paeruginosa_Soneidensis	0.220293	0.891029	0.108971
Scerevisiae_Llactis	0.0507927	0.835104	0.164896
Scerevisiae_Soneidensis	0.0429223	0.47798	0.52202
Pputida_Llactis	0.0339874	0.752542	0.247458
Llactis	0.0335054	1	0
Scerevisiae	0.020005	1	0
Scystis_Soneidensis	0.00631301	0.717229	0.282771

## Sheet: L-Lactate
Community Name	Productivity	Abundance A	Abundance B
Bsubtilis	0.825674	1	0
Ecoli_Pputida	0.211123	0.716972	0.283028
Ecoli_Kpneumoniae	0.200794	0.604713	0.395287
Ecoli	0.192829	1	0
Scerevisiae_Llactis	0.0711094	0.835104	0.164896
Scerevisiae	0.045886	1	0
Llactis	0.00815723	1	0

## Sheet: D-Lactate
Community Name	Productivity	Abundance A	Abundance B
Soneidensis_Kpneumoniae	1.37097	0.194168	0.805832
Ecoli_Kpneumoniae	1.24321	0.604713	0.395287
Ecoli	1.17288	1	0
Scerevisiae_Kpneumoniae	0.975402	0.125895	0.874105
Bsubtilis_Kpneumoniae	0.964629	0.154402	0.845598
Llactis_Kpneumoniae	0.913438	0.130645	0.869355
Pputida_Kpneumoniae	0.9072	0.574882	0.425118
Kpneumoniae	0.868504	1	0
Pputida	0.717463	1	0
Paeruginosa_Soneidensis	0.127694	0.891029	0.108971
Llactis_Soneidensis	0.0995148	0.262212	0.737788
Scerevisiae_Bsubtilis	0.0866775	0.691618	0.308382
Bsubtilis_Soneidensis	0.0847495	0.790148	0.209852
Scerevisiae_Llactis	0.0762106	0.835104	0.164896
Scerevisiae	0.0512843	1	0
Soneidensis	1.49485e-15	1	0

## Sheet: Acetate
Community Name	Productivity	Abundance A	Abundance B
Ecoli_Kpneumoniae	4.41635	0.604713	0.395287
Soneidensis_Kpneumoniae	4.00324	0.194168	0.805832
Bsubtilis_Kpneumoniae	3.84501	0.154402	0.845598
Ecoli_Pputida	3.63087	0.716972	0.283028
Ecoli	3.52132	1	0
Scerevisiae_Kpneumoniae	3.40245	0.125895	0.874105
Kpneumoniae	3.27235	1	0
Paeruginosa_Soneidensis	2.87028	0.891029	0.108971
Scystis_Paeruginosa	2.13427	0.219674	0.780326
Bsubtilis	1.54137	1	0
Scerevisiae_Pputida	0.835272	0.292199	0.707801
Pputida_Scystis	0.792474	0.212917	0.787083
Pputida_Llactis	0.619902	0.752542	0.247458
Llactis_Soneidensis	0.56602	0.262212	0.737788
Scerevisiae_Scystis	0.565453	0.130911	0.869089
Llactis_Scystis	0.480387	0.144089	0.855911
Scerevisiae_Llactis	0.299854	0.835104	0.164896
Scerevisiae	0.173745	1	0
Scystis_Soneidensis	0.012626	0.717229	0.282771

[truncated: 19 more sheets: Fumarate, Gluconate, Propionate, Adipic acid, Sorbitol, Xylitol, Ethanol, Methanol, Butanol, Propane-1,2-diol, Propane-1,3-diol, 2,3 Butanediol, Glycerol, Hydrogen, Butyrate, Spermidine, Putrescine, Catechol, Glutathione]
