# Supplementary material for: COmmunity and Single Microbe Optimisation System (COSMOS)
Source: NPJ Syst Biol Appl. 2025 May 21;11:51. doi: 10.1038/s41540-025-00534-w (PMC12095823; doi:10.1038/s41540-025-00534-w)
Supplement: Supplementary file 3 — Supplementary Data 2 [file 41540_2025_534_MOESM3_ESM.xls]

## Sheet: Communities
pairedModelID	ModelID1	ModelID2	pairedGrowth_Model1	pairedGrowth_Model2	singleGrowth_Model1	singleGrowth_Model2	Interaction_Model1	Interaction_Model2	Interaction
Ecoli_Scerevisiae	Ecoli	Scerevisiae	0.54819	0.143567	0.677672	0.572183	Parasitism_Taker	Parasitism_Giver	Parasitism
Ecoli_Pputida	Ecoli	Pputida	0.506213	0.388821	0.677672	0.587842	Mutualism	Mutualism	Mutualism
Ecoli_Llactis	Ecoli	Llactis	0.572959	0.134852	0.677672	0.305566	Parasitism_Taker	Parasitism_Giver	Parasitism
Ecoli_Scystis	Ecoli	Scystis	0.26335	0.601923	0.677672	0.839905	Parasitism_Giver	Parasitism_Taker	Parasitism
Ecoli_Paeruginosa	Ecoli	Paeruginosa	0.481725	0.37022	0.677672	1.10944	Parasitism_Taker	Parasitism_Giver	Parasitism
Ecoli_Kpneumoniae	Ecoli	Kpneumoniae	0.142858	0.195151	0.677672	0.721934	Competition	Competition	Competition
Scerevisiae_Pputida	Scerevisiae	Pputida	0.16846	0.545792	0.572183	0.587842	Parasitism_Giver	Parasitism_Taker	Parasitism
Scerevisiae_Llactis	Scerevisiae	Llactis	0.3577	0.190817	0.572183	0.305566	Mutualism	Mutualism	Mutualism
Scerevisiae_Bsubtilis	Scerevisiae	Bsubtilis	0.4575	0.172365	0.572183	0.559603	Parasitism_Taker	Parasitism_Giver	Parasitism
Scerevisiae_Paeruginosa	Scerevisiae	Paeruginosa	0.12593	0.854939	0.572183	1.10944	Parasitism_Giver	Parasitism_Taker	Parasitism
Scerevisiae_Soneidensis	Scerevisiae	Soneidensis	0.496715	0.56218	0.572183	0.356865	Mutualism	Mutualism	Mutualism
Pputida_Llactis	Pputida	Llactis	0.540445	0.181234	0.587842	0.305566	Mutualism	Mutualism	Mutualism
Pputida_Bsubtilis	Pputida	Bsubtilis	0.543414	0.18684	0.587842	0.559603	Parasitism_Taker	Parasitism_Giver	Parasitism
Pputida_Scystis	Pputida	Scystis	0.161632	0.620028	0.587842	0.839905	Parasitism_Giver	Parasitism_Taker	Parasitism
Pputida_Soneidensis	Pputida	Soneidensis	0.525382	0.181391	0.587842	0.356865	Commensalism_Taker	Commensalism_Unaffected	Commensalism
Pputida_Kpneumoniae	Pputida	Kpneumoniae	0.552915	0.215999	0.587842	0.721934	Parasitism_Taker	Parasitism_Giver	Parasitism
Llactis_Soneidensis	Llactis	Soneidensis	0.125181	0.35456	0.305566	0.356865	Parasitism_Giver	Parasitism_Taker	Parasitism
Llactis_Kpneumoniae	Llactis	Kpneumoniae	0.115938	0.652532	0.305566	0.721934	Parasitism_Giver	Parasitism_Taker	Parasitism
Bsubtilis_Scystis	Bsubtilis	Scystis	0.12699	0.705724	0.559603	0.839905	Parasitism_Giver	Parasitism_Taker	Parasitism
Bsubtilis_Soneidensis	Bsubtilis	Soneidensis	0.33775	0.173181	0.559603	0.356865	Commensalism_Taker	Commensalism_Unaffected	Commensalism
Bsubtilis_Kpneumoniae	Bsubtilis	Kpneumoniae	0.139725	0.658277	0.559603	0.721934	Parasitism_Giver	Parasitism_Taker	Parasitism
Scystis_Paeruginosa	Scystis	Paeruginosa	0.366127	0.342028	0.839905	1.10944	Competition	Competition	Competition
Scystis_Soneidensis	Scystis	Soneidensis	0.447791	0.15675	0.839905	0.356865	Amensalism_Unaffected	Amensalism_Giver	Amensalism
Scystis_Kpneumoniae	Scystis	Kpneumoniae	0.643099	0.139636	0.839905	0.721934	Parasitism_Taker	Parasitism_Giver	Parasitism
Paeruginosa_Kpneumoniae	Paeruginosa	Kpneumoniae	0.803452	0.114868	1.10944	0.721934	Parasitism_Taker	Parasitism_Giver	Parasitism
Soneidensis_Kpneumoniae	Soneidensis	Kpneumoniae	0.147603	0.640895	0.356865	0.721934	Parasitism_Giver	Parasitism_Taker	Parasitism

## Sheet: InteractionGeneric
Interaction_Type	Increase	Decrease	Nochange	Not produced
Amensalism	0	8	0	17
Commensalism	11	10	4	25
Competition	17	2	5	26
Mutualism	25	21	8	46
Neutralism	0	0	0	0
Parasitism	72	114	52	187

## Sheet: InteractionSpecific
Interaction_Type	Increase	Decrease	Nochange	Not produced
Amensalism_Giver	1	8	0	16
Amensalism_Unaffected	0	0	0	25
Commensalism_Unaffected	15	1	3	31
Commensalism_Taker	1	12	5	32
Competition	16	16	7	61
Mutualism	33	34	12	121
Neutralism	0	0	0	0
Parasitism_Giver	26	148	10	241
Parasitism_Taker	67	52	42	264

## Sheet: TopOrganisms
Microbial system	Number of products for which it has maximum productivity
Ecoli	14
Kpneumoniae	14
Scerevisiae_Llactis	13
Ecoli_Paeruginosa	12
Soneidensis_Kpneumoniae	12
Ecoli_Kpneumoniae	11
Scerevisiae_Paeruginosa	11
Bsubtilis	10
Scerevisiae	10
Bsubtilis_Kpneumoniae	9
Ecoli_Pputida	9
Llactis_Soneidensis	9
Scerevisiae_Bsubtilis	9
Bsubtilis_Soneidensis	8
Soneidensis	8
Llactis_Kpneumoniae	7
Pputida	7
Scystis_Paeruginosa	7
Pputida_Soneidensis	6
Ecoli_Llactis	5
Ecoli_Scerevisiae	5
Paeruginosa_Kpneumoniae	5
Scerevisiae_Pputida	5
Bsubtilis_Scystis	4
Pputida_Llactis	4
Scerevisiae_Soneidensis	4
Llactis	3
Pputida_Scystis	3
Ecoli_Scystis	2
Pputida_Kpneumoniae	1
Scystis_Kpneumoniae	1

## Sheet: Succinate
Community Name	Productivity	Abundance A	Abundance B
Scerevisiae_Paeruginosa	1.02219	0.128386	0.871614
Paeruginosa_Kpneumoniae	0.947867	0.874915	0.125085
Ecoli_Paeruginosa	0.788868	0.565441	0.434559
Ecoli_Kpneumoniae	0.772842	0.422646	0.577354
Ecoli	0.609096	1	0
Scystis_Paeruginosa	0.577951	0.517016	0.482984
Bsubtilis_Kpneumoniae	0.462677	0.175094	0.824906
Soneidensis_Kpneumoniae	0.433802	0.187195	0.812805
Scerevisiae_Bsubtilis	0.408235	0.726346	0.273654
Kpneumoniae	0.391263	1	0
Bsubtilis_Scystis	0.340717	0.152501	0.847499
Bsubtilis	0.323354	1	0
Scerevisiae_Llactis	0.241525	0.652123	0.347877
Scerevisiae_Pputida	0.220963	0.235855	0.764145
Scerevisiae	0.218298	1	0
Pputida_Scystis	0.202144	0.206781	0.793219
Pputida_Llactis	0.0157255	0.748872	0.251128
Llactis	0.0045134	1	0

## Sheet: Pyruvate
Community Name	Productivity	Abundance A	Abundance B
Pputida	1.28123	1	0
Scerevisiae_Paeruginosa	0.800639	0.128386	0.871614
Soneidensis_Kpneumoniae	0.785686	0.187195	0.812805
Ecoli_Paeruginosa	0.747032	0.565441	0.434559
Ecoli_Kpneumoniae	0.705081	0.422646	0.577354
Paeruginosa_Kpneumoniae	0.671875	0.874915	0.125085
Bsubtilis_Kpneumoniae	0.544898	0.175094	0.824906
Ecoli	0.533891	1	0
Scystis_Paeruginosa	0.515054	0.517016	0.482984
Scerevisiae_Bsubtilis	0.483089	0.726346	0.273654
Llactis_Kpneumoniae	0.476319	0.150868	0.849132
Kpneumoniae	0.452381	1	0
Bsubtilis_Scystis	0.380772	0.152501	0.847499
Bsubtilis_Soneidensis	0.362148	0.661049	0.338951
Scerevisiae_Llactis	0.34433	0.652123	0.347877
Scerevisiae	0.267375	1	0
Llactis_Soneidensis	0.125968	0.260935	0.739065
Soneidensis	0.044253	1	0

## Sheet: Formate
Community Name	Productivity	Abundance A	Abundance B
Ecoli_Kpneumoniae	2.07837	0.422646	0.577354
Soneidensis_Kpneumoniae	1.62931	0.187195	0.812805
Ecoli_Paeruginosa	1.12362	0.565441	0.434559
Ecoli_Pputida	1.07502	0.56558	0.43442
Bsubtilis_Kpneumoniae	1.03191	0.175094	0.824906
Ecoli	1.02242	1	0
Llactis_Kpneumoniae	1.0212	0.150868	0.849132
Kpneumoniae	0.930062	1	0
Llactis_Soneidensis	0.548491	0.260935	0.739065
Bsubtilis_Soneidensis	0.42389	0.661049	0.338951
Pputida_Soneidensis	0.371463	0.743353	0.256647
Soneidensis	0.317101	1	0
Bsubtilis	0.18447	1	0
Scerevisiae_Llactis	0.0417713	0.652123	0.347877
Pputida_Llactis	0.0316343	0.748872	0.251128
Scerevisiae_Paeruginosa	0.0152711	0.128386	0.871614
Scerevisiae	0.0115373	1	0

## Sheet: L-Lactate
Community Name	Productivity	Abundance A	Abundance B
Bsubtilis	0.624429	1	0
Ecoli_Paeruginosa	0.147202	0.565441	0.434559
Ecoli_Pputida	0.121261	0.56558	0.43442
Ecoli_Kpneumoniae	0.0986341	0.422646	0.577354
Ecoli_Llactis	0.0976592	0.80948	0.19052
Ecoli_Scerevisiae	0.0910761	0.792461	0.207539
Ecoli	0.0860561	1	0
Scerevisiae_Llactis	0.0382074	0.652123	0.347877
Scerevisiae_Paeruginosa	0.0337641	0.128386	0.871614
Scerevisiae_Pputida	0.0284196	0.235855	0.764145
Scerevisiae	0.0280085	1	0
Llactis	0.00742549	1	0

## Sheet: D-Lactate
Community Name	Productivity	Abundance A	Abundance B
Pputida	1.12404	1	0
Ecoli	0.743214	1	0
Soneidensis_Kpneumoniae	0.59255	0.187195	0.812805
Kpneumoniae	0.452381	1	0
Scerevisiae_Soneidensis	0.11939	0.469088	0.530912
Llactis_Soneidensis	0.0825256	0.260935	0.739065
Scerevisiae_Bsubtilis	0.0624441	0.726346	0.273654
Scerevisiae_Paeruginosa	0.0429351	0.128386	0.871614
Bsubtilis_Soneidensis	0.0402298	0.661049	0.338951
Soneidensis	0.0370619	1	0
Scerevisiae_Llactis	0.0360867	0.652123	0.347877

## Sheet: Acetate
Community Name	Productivity	Abundance A	Abundance B
Ecoli_Kpneumoniae	3.04662	0.422646	0.577354
Paeruginosa_Kpneumoniae	2.56128	0.874915	0.125085
Ecoli_Paeruginosa	2.47768	0.565441	0.434559
Scerevisiae_Paeruginosa	2.2261	0.128386	0.871614
Soneidensis_Kpneumoniae	2.0446	0.187195	0.812805
Ecoli_Pputida	1.90638	0.56558	0.43442
Ecoli	1.77914	1	0
Bsubtilis_Kpneumoniae	1.73046	0.175094	0.824906
Kpneumoniae	1.67238	1	0
Scystis_Paeruginosa	1.35444	0.517016	0.482984
Pputida	0.957288	1	0
Bsubtilis	0.781234	1	0
Llactis_Soneidensis	0.382131	0.260935	0.739065
Soneidensis	0.20787	1	0
Scerevisiae_Llactis	0.171657	0.652123	0.347877

[truncated: 14 more sheets: Fumarate, Gluconate, Propionate, Sorbitol, Ethanol, Methanol, Propane-1,2-diol, Propane-1,3-diol, 2,3 Butanediol, Glycerol, Hydrogen, Spermidine, Putrescine, Glutathione]
