# Supplementary material for: COmmunity and Single Microbe Optimisation System (COSMOS)
Source: NPJ Syst Biol Appl. 2025 May 21;11:51. doi: 10.1038/s41540-025-00534-w (PMC12095823; doi:10.1038/s41540-025-00534-w)
Supplement: Supplementary file 4 — Supplementary Data 3 [file 41540_2025_534_MOESM4_ESM.xls]

## Sheet: Communities
pairedModelID	ModelID1	ModelID2	pairedGrowth_Model1	pairedGrowth_Model2	singleGrowth_Model1	singleGrowth_Model2	Interaction_Model1	Interaction_Model2	Interaction
Ecoli_Llactis	Ecoli	Llactis	0.352568	0.233971	0.574072	0.322588	Mutualism	Mutualism	Mutualism
Ecoli_Soneidensis	Ecoli	Soneidensis	0.785608	0.126812	0.574072	0.221762	Mutualism	Mutualism	Mutualism
Ecoli_Kpneumoniae	Ecoli	Kpneumoniae	0.745676	0.14535	0.574072	0.549788	Parasitism_Taker	Parasitism_Giver	Parasitism
Cdahlii_Bsubtilis	Cdahlii	Bsubtilis	0.951538	0.141154	1.22451	0.423814	Parasitism_Taker	Parasitism_Giver	Parasitism
Cdahlii_Kpneumoniae	Cdahlii	Kpneumoniae	1.01063	0.132397	1.22451	0.549788	Parasitism_Taker	Parasitism_Giver	Parasitism
Llactis_Bsubtilis	Llactis	Bsubtilis	0.254009	0.288732	0.322588	0.423814	Mutualism	Mutualism	Mutualism
Llactis_Soneidensis	Llactis	Soneidensis	0.136991	0.223905	0.322588	0.221762	Parasitism_Giver	Parasitism_Taker	Parasitism
Llactis_Kpneumoniae	Llactis	Kpneumoniae	0.130915	0.482759	0.322588	0.549788	Parasitism_Giver	Parasitism_Taker	Parasitism
Bsubtilis_Kpneumoniae	Bsubtilis	Kpneumoniae	0.168211	0.455131	0.423814	0.549788	Parasitism_Giver	Parasitism_Taker	Parasitism
Paeruginosa_Soneidensis	Paeruginosa	Soneidensis	0.619602	0.139316	0.808504	0.221762	Mutualism	Mutualism	Mutualism
Soneidensis_Kpneumoniae	Soneidensis	Kpneumoniae	0.231933	0.483484	0.221762	0.549788	Mutualism	Mutualism	Mutualism

## Sheet: InteractionGeneric
Interaction_Type	Increase	Decrease	Nochange	Not produced
Amensalism	0	0	0	0
Commensalism	0	0	0	0
Competition	0	0	0	0
Mutualism	40	22	2	61
Neutralism	0	0	0	0
Parasitism	42	31	12	65

## Sheet: InteractionSpecific
Interaction_Type	Increase	Decrease	Nochange	Not produced
Amensalism_Giver	0	0	0	0
Amensalism_Unaffected	0	0	0	0
Commensalism_Unaffected	0	0	0	0
Commensalism_Taker	0	0	0	0
Competition	0	0	0	0
Mutualism	67	26	11	146
Neutralism	0	0	0	0
Parasitism_Giver	3	53	6	88
Parasitism_Taker	45	12	9	84

## Sheet: TopOrganisms
Microbial system	Number of products for which it has maximum productivity
Ecoli_Soneidensis	16
Ecoli	15
Ecoli_Kpneumoniae	15
Kpneumoniae	13
Soneidensis_Kpneumoniae	13
Paeruginosa_Soneidensis	11
Bsubtilis	10
Bsubtilis_Kpneumoniae	9
Cdahlii_Bsubtilis	8
Llactis_Soneidensis	8
Cdahlii_Kpneumoniae	5
Llactis	3
Llactis_Kpneumoniae	2
Ecoli_Llactis	1

## Sheet: Succinate
Community Name	Productivity	Abundance A	Abundance B
Ecoli_Soneidensis	1.82057	0.861016	0.138984
Ecoli_Kpneumoniae	1.60939	0.836874	0.163126
Paeruginosa_Soneidensis	1.00119	0.816428	0.183572
Ecoli	0.673771	1	0
Soneidensis_Kpneumoniae	0.634218	0.324192	0.675808
Bsubtilis_Kpneumoniae	0.525063	0.269854	0.730146
Kpneumoniae	0.491355	1	0
Bsubtilis	0.102681	1	0
Llactis	0.00749378	1	0

## Sheet: Pyruvate
Community Name	Productivity	Abundance A	Abundance B
Ecoli_Soneidensis	2.33656	0.861016	0.138984
Ecoli_Kpneumoniae	1.13443	0.836874	0.163126
Cdahlii_Bsubtilis	0.778776	0.87082	0.12918
Cdahlii_Kpneumoniae	0.74906	0.88417	0.11583
Soneidensis_Kpneumoniae	0.724814	0.324192	0.675808
Paeruginosa_Soneidensis	0.655045	0.816428	0.183572
Ecoli	0.522493	1	0
Bsubtilis	0.488488	1	0
Llactis_Kpneumoniae	0.217042	0.213329	0.786671
Llactis_Soneidensis	0.0587863	0.379586	0.620414

## Sheet: Formate
Community Name	Productivity	Abundance A	Abundance B
Ecoli_Soneidensis	2.22179	0.861016	0.138984
Ecoli_Kpneumoniae	1.31097	0.836874	0.163126
Soneidensis_Kpneumoniae	0.873591	0.324192	0.675808
Bsubtilis_Kpneumoniae	0.450765	0.269854	0.730146
Kpneumoniae	0.415258	1	0
Ecoli	0.316696	1	0
Llactis_Soneidensis	0.267119	0.379586	0.620414
Paeruginosa_Soneidensis	0.187835	0.816428	0.183572
Bsubtilis	0.16299	1	0

## Sheet: L-Lactate
Community Name	Productivity	Abundance A	Abundance B
Bsubtilis	0.410388	1	0
Ecoli_Soneidensis	0.252965	0.861016	0.138984
Ecoli_Kpneumoniae	0.170777	0.836874	0.163126
Ecoli	0.0474994	1	0
Llactis	0.00815723	1	0

## Sheet: D-Lactate
Community Name	Productivity	Abundance A	Abundance B
Ecoli_Soneidensis	1.33335	0.861016	0.138984
Ecoli_Kpneumoniae	0.788605	0.836874	0.163126
Cdahlii_Kpneumoniae	0.531844	0.88417	0.11583
Soneidensis_Kpneumoniae	0.446787	0.324192	0.675808
Cdahlii_Bsubtilis	0.377779	0.87082	0.12918
Ecoli	0.316674	1	0
Bsubtilis_Kpneumoniae	0.228595	0.269854	0.730146
Kpneumoniae	0.207629	1	0
Paeruginosa_Soneidensis	0.112105	0.816428	0.183572
Llactis_Soneidensis	0.0280317	0.379586	0.620414

## Sheet: Acetate
Community Name	Productivity	Abundance A	Abundance B
Ecoli_Soneidensis	4.53938	0.861016	0.138984
Cdahlii_Kpneumoniae	4.26747	0.88417	0.11583
Cdahlii_Bsubtilis	4.26337	0.87082	0.12918
Ecoli_Kpneumoniae	3.58513	0.836874	0.163126
Soneidensis_Kpneumoniae	1.55766	0.324192	0.675808
Paeruginosa_Soneidensis	1.52895	0.816428	0.183572
Bsubtilis_Kpneumoniae	1.33146	0.269854	0.730146
Kpneumoniae	1.08623	1	0
Ecoli	1.06052	1	0
Bsubtilis	0.560195	1	0
Llactis_Soneidensis	0.242025	0.379586	0.620414

[truncated: 19 more sheets: Fumarate, Gluconate, Propionate, Adipic acid, Sorbitol, Xylitol, Ethanol, Methanol, Butanol, Propane-1,2-diol, Propane-1,3-diol, 2,3 Butanediol, Glycerol, Hydrogen, Butyrate, Spermidine, Putrescine, Catechol, Glutathione]
